# Supplementary material for: The effect of metal pollution on the life history and insecticide resistance phenotype of the major malaria vector Anopheles arabiensis (Diptera: Culicidae)
Source: PLoS One. 2018 Feb 6;13(2):e0192551. doi: 10.1371/journal.pone.0192551 (PMC5800662; doi:10.1371/journal.pone.0192551)
Supplement: S1 Table — The exact concentration points used to determine the LD50 values for each strain are detailed in this table. (XLSX) [file pone.0192551.s001.xlsx]

## Sheet: Sheet1
SENN	(ppm)		SENN DDT	(ppm)
Cadmium	Copper	Lead	Cadmium	Copper	Lead
0	0	0	0	0	0
0.01	0.01	100	100	100	1000
0.1	0.1	200	200	200	2000
1	1	400	400	400	4000
10	10	800	800	800	8000
100	100	1000	1000	1000	16000
1000	1000	2000
