# Supplementary material for: The effect of metal pollution on the life history and insecticide resistance phenotype of the major malaria vector Anopheles arabiensis (Diptera: Culicidae)
Source: PLoS One. 2018 Feb 6;13(2):e0192551. doi: 10.1371/journal.pone.0192551 (PMC5800662; doi:10.1371/journal.pone.0192551)
Supplement: S2 Table — The days of first and final pupation, as well as final pupation percentages for both SENN and SENN after metal treatment are detailed in this table. (XLSX) [file pone.0192551.s002.xlsx]

## Sheet: Sheet1
	SENN				SENN DDT
Treatment	First pupae (Day)	Maximal pupation (Day)	Completion (Day)	Final % pupating (SD)	First pupae (Day)	Maximal pupation (Day)	Completion (Day)	Final % pupating
Control	7	9	14	98.3 (±1.52)	7	9	14	99.3(±1.15)
Cadmium	7	9	14	62.7(±3.05)	7	9	14	92.3(±2.17)
Copper	7	9	14	52.7(±7.02)	7	9	14	90.7(±2.34)
Lead	7	9	14	94(±1.53)	7	9	14	95(±1.76)
